# Supplementary material for: Genome-Wide Development and Validation of Cost-Effective KASP Marker Assays for Genetic Dissection of Heat Stress Tolerance in Maize
Source: Int J Mol Sci. 2020 Oct 6;21(19):7386. doi: 10.3390/ijms21197386 (PMC7582619; doi:10.3390/ijms21197386)
Supplement: Supplementary file 1 [file ijms-21-07386-s001.zip]

Archive with 3 entries (3 files):
- SupplementaryData/FigureS1.docx
- SupplementaryData/supportingdataS1.xlsx
- SupplementaryData/supportingdataS2.xlsx
