# Supplementary material for: Genome-Wide Development and Validation of Cost-Effective KASP Marker Assays for Genetic Dissection of Heat Stress Tolerance in Maize
Source: Int J Mol Sci. 2020 Oct 6;21(19):7386. doi: 10.3390/ijms21197386 (PMC7582619; doi:10.3390/ijms21197386)
Supplement: Supplementary file 1 [file ijms-21-07386-s001.zip › SupplementaryData/supportingdataS1.xlsx]

## Sheet: SupportingData_S1
Supporting data S1: List of genome-wide KASP assay markers developed using RNA-seq data.
Sl No	Chromosome	Marker name (KASP assay)	Position	Left flanking sequence	Polymorphism	Right flanking sequence
1	1	MKAM_01_001	1028566	CCAAAAGCTGCCCCGGGTTTATCTTCAGGCGCTCTGTGTGTGTGGGTGTA	A/T	CTCACATGTCCCGTTCCCAAGTCCGCACTTCCATAGAGGATCTCGCCGAG
2	1	MKAM_01_002	16977395	ATGACTATGAAACTTAATGACTGCCGAAGCACAATGGCACGGCGCAGTGT	G/A	TGCAGCGCTGAAATGTGCAGCATATGACATCTCAGTCACGTTCACTAATT
3	1	MKAM_01_003	30799147	CTGCGCGGGTAGCTGCACTCGAACAGCCGCCCCTCGTTCTGCAGGATGTA	G/C	CGGTTCAGCCCCGCGTCCGCCGACACCACCGTCCGCTCCCCGAACAGGCT
4	1	MKAM_01_004	60531451	CCGCACCCGGCGAGGCGGAGGCCGGCAACGGCGCCGGCGCGGAGGCGGCG	A/G	CCTGCGACTACTGCGGGACCGCGGCGGCGGCGGTCTACTGCCGCGCCGAC
5	1	MKAM_01_005	92734626	TACGAGGCGGCCGACATCAGGGTGGGCTTCTACGTGGGCAGCCACGGTGA	T/C	GGGATCCCCTTCGACGGACCGCTCGGCGTGCTCGGCCATGCCTTCTCCCC
6	1	MKAM_01_006	178023786	TAGCTGCGTGACCACATCATGAGACGCAGGGGAATTCCACTCACTAGATT	A/G	GGAGAAATGCCACGGGCAACGGCTGATCCACCAATCGTGTATTCAAGTAT
7	1	MKAM_01_007	202178835	TCAGTACGGGCGATAATCTCAACAACTTTGTAGGAAGACTCTGGACACAC	C/A	AGTGCTTCAACCGCTACTTCAGCAACCTGGCTCCGAGATATGGATCCCGA
8	1	MKAM_01_008	242001384	CAGTTCGTGAACCTGCAGTACAAGAAGCTGTGGTGGGAGGCCGGCAAGCG	C/T	TTCGTCAAGCTGCGCCTTTCCACCAAGGCCCTCAAGACCATCGAGAAGCA
9	1	MKAM_01_009	274242109	CAACGGCGTGCCGCTGGTGGCCTTCTCCCTCAAGGACAGCAGCCGGCACA	G/A	CGAGTTCGAGATCTCCGACTTCCTGCGCCGCTTCGGGTGGATCGTGCCGG
10	1	MKAM_01_010	297605525	CTGTAGTCGGGGATGCAAGAATATTGTTGGGTCCAACCATACAACAATAC	A/C	GACCATGAGAGCATAATCAGATCTTGAAGGCAGCAAACAGGTCCCCCTGG
11	2	MKAM_02_011	1923777	CACTGGGTGATGACGGCGACCTCCTCCCGCGAGACCTCGGCGGCGGCCGC	T/C	AGATCCCCCACCGCCCGGATCGGCAGGGCCACCTCGTCCGTCACCGCGAG
12	2	MKAM_02_012	16399614	TTCATCTTGTTGTAGTTTTCTTGCTCTACAACATCGGCCATCAGATTAAT	T/G	GCCCAGTCAAGTAATGCTGCTTCCACTGGTGGTAGCATAGAAGCAAGGAG
13	2	MKAM_02_013	51510367	CGCCTCGCAGCATCCGCCGCCACCCTCCGCGCCTCGGCCGCCGCCACCCC	A/G	TTCGCCCGCCGCGCGGCGCCGGCCAACCGCGCCTTCTTCTCGCCTTCGCT
14	2	MKAM_02_014	103987935	TCTGTGCCGGTTTCAGAGTTGCTAGATGCCTGTCCAGATATACTGCTAAC	C/T	GGAGAATTCACTCCATTGATGGCGAGCTTGATGTCTTCCTTTAGACCTTT
15	2	MKAM_02_015	175970407	GCCGCCCTGCTCCCACGACGCCGGCCGGCGAGCCATGCCCCGCCGCCCCT	T/G	CCCTCAGCCCTTCCGCGCTCCTCGCCTTGCTCTCTGGTTCCCTCCGCCCG
16	2	MKAM_02_016	195894333	AAAATGCCACCCTGGATTGCAGCTCCCATGGCAACAGCCTCATCAGGATT	G/C	ACACCCTTGCTTGGTGGCTTATTGAATATCTGAGAAACAACCTCCTGGAC
17	2	MKAM_02_017	221293334	GCGGAGGAGCAGGGCGCAGAGTTTGTGTCCTTCGACGCTGTCAAGGGAGA	G/T	TGGAAGTTCAGGGTGAAGCACTTCAGCGCCTACGGGCTTTGGTGAAATCC
18	2	MKAM_02_018	238894006	AGGTGGTTCTCCAGCTGGAACCCACCGATGACGGCCGCCGGCGCTTGCCC	A/C	GGCGCCTGGACGAAGCCGAGGCAGGCCGTGTTGGCGTTCACCTGCACCAT
19	2	MKAM_02_019	241935162	CGGCGGTCCCCTCATGTACTGTTGTGGCGGTGCCCCAGGGAACGGAGCAG	G/A	CGGCGCCCCAGGCGGGCGGAATTGCATCGGCATCTGCGGCGGCATTCCAG
20	2	MKAM_02_020	241935565	TCCTCGCCGCGGAGCAGGAGGAGGCCGAGCGTGCGGCGCTCCTCGCGTTC	G/T	CCGGTGGCCTTGGAGGACTTGGAGGGCGGGAGGCGGCGGAACTCCTCGCA
21	3	MKAM_03_021	570746	GCCTGGCTCTTGAGGCGGCTGGCGATGGGCTTGGACAGCGTCCGCAGCGC	T/C	AGGGTCCCCAGCTTCGCCACCGGCAGCGCCATTTACGGCGGTCCTTCTGC
22	3	MKAM_03_022	11576803	GTGAAGGAGACGGCGACCTTGCCCAGGCTCATGTTGGTGAACACCGTGCC	C/T	AGCATGTGCCCCACGGCCAGCGGCGCGATCTTGCCCAGCTGCAGCCGCAA
23	3	MKAM_03_023	31148503	CGGGGGATCCAGTGTTGGTGCGACCGAGCCAGCCGACGCCGCGCCACACC	C/T	TGCACCTCTCCAACCTCGACGACCAGCGGTTCCTCCGTTTCTCCATCAAG
24	3	MKAM_03_024	99327334	ACAAGGGAAAGACAGACATGTCGGCGCGTCGCGATGGCGGAGCAGAAGAA	A/G	GGGATTCAAAGCAAGCGGGTGACAGGAGGAGACGGCGGAGGAAGATCAGG
25	3	MKAM_03_025	133891803	ACGGATGGATACAGAAGTCATCCTGTGGCTCTGGAAGGAAACCGAGCTCC	G/A	GCTTGAAATCACATTTGTCACCTGAAATGGACCAAGAATTGTCCCCGTAA
26	3	MKAM_03_026	162113974	ACACCGCCGCCCCCGCCACCCTTCCCGTTGGCGGCCTTCGCCTTGGTGGG	A/C	GAGTCAAGAAACTGCTTCTTGGGGTGCCCCGGGTCCTTGTGTACCGAAGC
27	3	MKAM_03_027	181643109	GTACGTACCTTGGGCCTGTACGACTGGGAGAAGGACACGGCGGCGCAGCA	A/G	GCCGGGGAGCGCGTGGCGACGATCTCCATTGCTTTCAGGTGTGCGGTGGC
28	3	MKAM_03_028	204178769	AAGAATTTGAAGAAACCAAAGCCTTGGAAGCACACCCAAGCAATAACGCC	G/A	GCACAACTCAGACAGATGCGTGATGAATTTTGGGACACTGCTCCTCACTA
29	3	MKAM_03_029	216729361	ACGCTGACGCGGTCGGCGACGGTGAAGTCGGCCATGTCGAACCTGACCAC	A/G	GGGCACAACCCCGCTCCGCCTCCCTCATCCGCCGCGGTCGGCGCGGGAGC
30	3	MKAM_03_030	228438235	CGCTCCCCGCCTGGATGATCGTCTCGTCCAAGGCCGTCAAGTACGTGGAC	G/T	CCGCGCACTTCGCCGTGCCCCAGGGCGCGCGCGCCGTCGAGCTGGTGGGC
31	4	MKAM_04_031	920844	CAGCATGTCCGCGTGCCCGTGCCGGAGGGGTGCACTGACCCCAAGGCCGG	C/T	AACTTCGACCCTACCGCCAGGAGCGACGACGGCAGCTGCGTGTACAACTA
32	4	MKAM_04_032	12583894	CTGTAGGACAAGAGCAACGAACAACAGTCTGTGTCCTTCACCTCGGGACA	A/G	AAACACCACACCCATATTTTACACCCAACCCTCGGCTGTCGGCTTCAATG
33	4	MKAM_04_033	31972860	AAGCAAGGGGCATGAAGAACAGGAAGGGCTACGGGCACCAGGGCCACCTG	C/T	TGAGCCCCGTGGGCAGCCCGCTGTCGGACAACGAGTCCGGCGCCGCGGCA
34	4	MKAM_04_034	69407414	TCTCGCCGCGCCCGGCACTCACCGCGGCCCCTGCTTCTCGACCCTCTGCC	G/A	CTTACCGTCGCCTTCCTGCTACCCGCCTCTTTCGGCTTCCTCCTCACCGG
35	4	MKAM_04_035	139237665	AATCGCTTCTTCGGTGGCCTCAAGTCCGGTGGCAATGCTTATGTGATTGG	T/A	GACTCTGCGAAGCCCGGGCAGAAGTGGCACGTCTACTACGCCGCTGAGCA
36	4	MKAM_04_036	155986062	TCGCCGACGCTTCCGAAGGCGAGCTTCACCATCTTGTCTTGCTTGATTGC	G/T	CTCTTCGCGGCCGGCCGGAAGACTTGCTTGGCGCGCGCTCGATCTGAACT
37	4	MKAM_04_037	187092931	TACTATCCTCTTGAGGAACTAACTTGAACGGTTATCCTCCCACAGTACGT	G/T	ATGGTTGTTCTCAAGGGTTCGGTGCCTATGGCATTTGGAGGTACCCAGGA
38	4	MKAM_04_038	191968958	GACCGCGCACGGAGCTGCTGGGAGAGGATTTTGGCGCACCGGGGCAAGTC	A/G	GTGCTCGTGGTCGCGCACAATGCAGTGAACCAGGCACTTGTTGCCACCTC
39	4	MKAM_04_039	233022683	CCATCCGCGCCGGTGGCGTCGGGGAGCGGCGGCCTGTGGGGTCCGCCCGG	G/C	CCCCCGCCGGATGTGGAGCGGGGCTTGATGAAGAACTTGTTGGTCTGGAC
40	4	MKAM_04_040	238613147	TCCCATTCTTGTCTTGCTGTCACGTCCCCTGGGGTTCAATACTATGATGC	G/A	CACAGCATCCTGGCAGCTGCAAGAATTCATCCCCAGTCGAGTCACGAAAA
41	5	MKAM_05_041	846847	GCCGGCCAGAAGCGCGGGGCCCGGTACTCGGGCGGCTGCGTGGACAGGAA	A/G	AGCATGTCGGCCCAGTCCAGCTTCTGGTCCTCGGAGACCACGAAGGCCTG
42	5	MKAM_05_042	205460426	GCGCGACGAGGGTAGAAAGAGGAAGGCCCGCCGCTTCCCCTTCTTCATTC	C/T	CGTCCCACACACGCCGCCGCCGCCGGTGCGGCTCGCTTCCGTCCCCCCCG
43	5	MKAM_05_043	205828991	ATCAGAGGCGCGATGGTGATGCCGCTAATGATCCAGGGCTACAAGAAGGG	G/C	CTCATCAAATTCACCATCATCACCTGTCGCAAGCCTGGAGCCGCGTAGGA
44	5	MKAM_05_044	206061565	CCCGCGCGCGGAATTGAATTACTAGTCGGATTAGGTGGGCAACCACGGAG	T/C	TGAGCGCGCGATGGAGAAGGGGAGCAGCGGGCCGTCCTGCCGCGCCGCCA
45	5	MKAM_05_045	206247224	TGATTCGTCACTGGCTCAAGGATGAGTAATGTACTTCTTAGCCGCAATGG	G/A	AGATCGACTGATAGGCACGGTGCGTTTGGATGAGTGAATCCGTTCCAATT
46	5	MKAM_05_046	208259284	GTCGCCGCGAAGCAGAAGGCGAAGAAACACATACACCTCTTCTACTGCTC	A/G	GAATGCGAGGAGCTCGCCCTCAAGATCGCCGCCAGCTCCGACGCCATCGA
47	5	MKAM_05_047	210112053	CCGTGATTTTTCTTTGCGCAACGCTGCTGTAAGCCTGTAATGGTGAATTT	C/G	TAGCTATGGTTATGCCGTTATGAAGGAAGAAAGTGTATGCATGCATGGTA
48	5	MKAM_05_048	210408648	GGGCGCGGTCAAAGGTCGGCACGCAGTACAGCAGCTGCCCCTCCTCCTCT	T/C	CCTCCTCCTCCTCGGCCTTCCGCTCCTCCGACGATTCGATGGGGGACACC
49	5	MKAM_05_049	211554167	ATCGTCGGGTACATGATGGCGTCCGGCACCGAGGAGTGGCCGAGCCCCAG	T/G	AGGTGGCCGATCTCGTGCACCGCCACGGACTCTAGGTCCACCGCCCCGGT
50	5	MKAM_05_050	216863356	ATGACGAGGGACTCGCAGACAGCGCGGTCACCGTGGAGGAGGACAGGGAC	C/G	GACTGGTGGACTGGGTTGTGCGTGAGCAGCAGCTCGCTCTTGTTGGCTAG
51	6	MKAM_06_051	170258	GGGTCCTGCCCCTGCCCCTGCGGGAATAAACGAATACGGGCGGGACAAAA	G/A	CAGCAGACTGAGACCCAGATAACAAAATTCAGTACGATTTGGCACCAAGT
52	6	MKAM_06_052	107852916	TTCTTCACAGTTTTCTTTGCTTCTGGTTGTTGACTTATACCAGCTCCCTC	C/A	TGTTGTTTTCCAGCATCATCATTCTTTTGTTGACTTTGCCCCCCTTCTGC
53	6	MKAM_06_053	108812779	AACCTTTTGGTCTCCTCATCTCACTGCAGATATCGTGCTATTACTAGTGC	G/A	TATTATCGAGGTGCTGTTGGGGCGTTGCTTGTATATGACGTCACTCGTCA
54	6	MKAM_06_054	109291621	GTATTCTGCTCAAGCCGAGCACCGCAGAAAAAGAAAAAGAAAAGCCAAAG	G/C	CAAAGGCAAAGGAATCCCAATCAGGCAAGCAAAAGGAAGAACCAGCTGCT
55	6	MKAM_06_055	112020240	TAGACAAGGGAAGCTTTTGCTAAACGCCTCTTTTCTGCATCTGATGTCTT	G/T	ATGCTTCCAGTTGTCAGTGCATCGTCCATCTGCAAGTATGAGAATTATCA
56	6	MKAM_06_056	119044168	TAGGAGCGTGGGTCCGCGGTGGAGGGTACACCTGCAGGCTCCGCGCCGTC	T/C	GCGCCATGGGCTCCGCGCCGTCGTCGTCCCAATCCCCGTCTCCGCACACG
57	6	MKAM_06_057	132055442	GCCAAGTTCATGGGCGCGGTGGGGGAGCTGGCGCGCGGGGCGGACCAGGT	C/G	TCCGTGGCGCCCACCTGGGCCCGCGACGCCATCCCAGACCCGTCGGGCGC
58	6	MKAM_06_058	133420821	AACAATTGCTCACCCATATGGCATCATTTATTTGGGAACGTTAAACATGG	C/T	AGGATAGAGTTCCAAAACTATTTGGTTTTAAGAGACTCGCCGGCCTTGGC
59	6	MKAM_06_059	161725968	AAATGCAGTCTGCTTACATACTGTCCTGAGGGATCCACCTGTTGTTGCTC	A/G	TGGCGTGTCTTGGGCTTTTGCCTTTCCTGGAGCTGTTGCGAACTGGACAA
60	6	MKAM_06_060	172189672	GCGTCGCCTTCGCCTCCTCCGCCGCCGCCGAGTGTTGACGGCGCCGGCGT	A/T	CCGCGCACAGGGATAGAAGGAGCACCACCACCAGCAGGGCCGCCGCGCCA
61	7	MKAM_07_061	877055	GCGACTCGTTGACATCGTCCCACCAGCCCCGGAGCGAGGCGGCAGCCGAG	G/A	AGGAGGCACCGGCCGTGGCAGCGGCGGCAGTAGCTAAGGGGGAGGCAAGC
62	7	MKAM_07_062	14093692	GGCGGCGTCCTCCCCAACATCAACCCGGTGCTCCTGCCCAAGAAGACCGC	T/G	GAGAAGGCGGCGGCCAAGGAGGCCAAGTCGCCCAAGAAGGCCGCCAAGTC
63	7	MKAM_07_063	40695098	TGAGGTCGATCGTGTACGGCAGGTCTGCGTCGTGACACCTCACCCACTCG	T/C	CCACTGTTCCCTGACCACCAGTTCATGGATCGCTTTGCTTTAAATTAGCC
64	7	MKAM_07_064	73978089	TGTGCTAGTTGGCCGCACGCAAGGGAAAATAGGGGCGGCTGGCCGAGTCG	A/C	GCCGCAGGCTGCCACGGCCGTCGGTTGGCTGGCCGCCGCACGCCGCGCTA
65	7	MKAM_07_065	111549308	AGCGTGGAGAAGGGGGGCATCCCAGCCCAGTGCCCACACCTTCATCTGGT	C/T	CTCGTCCCGGCTGATGAGGAACTCGTCCGCGCCGAGGTTCTCGATGGCCT
66	7	MKAM_07_066	131829083	GGCGATGGAGTGGGGCGCGCGGAGGCGGAGGTGCGAGGGCCGCAGCAGGA	T/G	GTGCCTACGCAGCCGCAGCCGGCACGCAGCGGAAGATGGCGCCGCCGCGG
67	7	MKAM_07_067	146813188	CTTATGCTCTGTTCCGGTTGAATTTTGGCAGGTCCCTGATAGCTGCGTAC	T/C	TGTTGGTCCTGAATGGCTACAGCAACGTGTACCATCTGGAAGGAGGACTT
68	7	MKAM_07_068	161617660	AGGTTGATCGGAGCGGTGCCGCGGAACGCGGCCGGCTCCACGGAGCAGTA	C/T	ATGGAGCGCCAGCCCTGCCGGTGCATGCGGAACCCGGTCACCACGTCCTC
69	7	MKAM_07_069	168372181	TCAAGCTGACTTCTGCACCTCATCATATATATAGATAGGCTTGCACTGCG	T/C	ATGTCCAGGAGCAAGTCGACTGTATTGTACTAGTATACGGCCAGGCCCTG
70	7	MKAM_07_070	180825384	TACCGCGAGTTCTCCCGCCGCGGGGACTGGCAGCGCTCGCTCCGGCTCTT	C/T	AAGTACATGCAGCGCCAGTCGTGGTGCCGCCCCGACGAGCACATACACGC
71	8	MKAM_08_071	563178	GACCCTAGGATCCTGCTTCTGGACGAAGCGACTAGTGCGCTGGATGCTGA	G/A	TCCGAGCGGATCGTCCAGGACGCACTGGACAGGGTGATGGTGAACCGGAC
72	8	MKAM_08_072	12514212	TTCACCGGCAAGAGGCAGTGGCTTGGCACCTTCGACACGGCCGGCGCGGC	C/G	TCCGCAGCCTACCTATCCGCTTCCCGGAGCTTCGCCGACGAGAAGCGCCG
73	8	MKAM_08_073	67648326	ATTATGCTATGCATTCAGAAGATGATGCTAAACTGAATAAGCACATCAAT	C/A	TGATTTTTCTATGCACTGAGACTATGTTTGTATTATTGTTATGCAATGCA
74	8	MKAM_08_074	78865119	GGAGGTGGGCGACGTGGTGGGTACAGCGATGGGCAGGCTGGGAATGAGTT	T/C	GGACGTCCTCGCCGGGCATATGAGCGCCACAGCGGCACAGGCCGTGGCTA
75	8	MKAM_08_075	93324499	CCTATACGGTATTAAAACCTCAGCAACTCGTCCATGATTTCTGTTCATAG	T/C	TGGAAGGATTTTCTCAGTGCAACAAAAGCAACTAAAAATATCGGCGAAAC
76	8	MKAM_08_076	104777615	GATACAAGTGGAACACTCAGAGTTTTGTGCGAATACTTCCTACCATGTGA	A/T	TCAGTTGTAGCTGGTGAATTTGGCAAGACTCAATTTCTCTCATCTGAGTT
77	8	MKAM_08_077	137154700	GTAATGGCTCTTTCAGGTTTCTGAACATCAGCCCAGAGGGTAAGGTGCCT	T/G	TGTTCAACGGTGGAGATGGCAAATGCATTGCTGATTCTGATGTAATCACC
78	8	MKAM_08_078	160944801	CTTCGGAGGACGTGGGGAAGAACGAACCTGAGGGTGAAAGCGGTGGCGGC	A/G	GAGTCCCGCAGCTCGGAGGGGGGAATCGCTGAAGATTATTACGCTGTTCT
79	8	MKAM_08_079	166921381	TGTGGCTTTCAGGCTGCGGCACACGGACTCCCGATAGTCGCTACCAAGAA	T/C	GGTGGTCCGGTCGACATTACAAATGTGAGAAACCATATTTTGAACATTCA
80	8	MKAM_08_080	178112578	TTCCACTGGCAGCCCCCTCCGCGGCTACTCCGGCGCCGGCGGCCGCATCA	C/G	CGCGCGCTGCCCCTGCGCGGCCGCGAGCGGCGAAGAGGTCGTAGAAGAAG
81	9	MKAM_09_081	322938	AAACCTCCGACAGGCGAGCTGAGGTACTTCCTGGACTTCCAGCACCACAG	A/G	CTGTGGGCTCCAGTGCTCGGTGACCTGCCACTTGGGCCCTGCTCCAACCG
82	9	MKAM_09_082	743796	CGCGTGGCGTGGTTGGGGACCAGGTCGGCGAGCCGCAGGGGCCGTCCCGT	G/C	ACGGGGCACCTGGCGTTCCCGCGCGCCAGCCAGCCCTCCACGCTCTCCCG
83	9	MKAM_09_083	2409913	TCTTCCACGTCTGCGCACGCTGCGTCGTTGTCCTCGCCAAGGACACCACA	A/G	CACGGATCCACGGCGCCTATGTGCGCCGCGTCCGCAAAGGGCAGGACACT
84	9	MKAM_09_084	4090209	ACGTCGAGGACGAACTCGCGGGTGAACTACTCGAACGAGATCCACGACCT	T/G	TCCACCGTGCAGGGCGGCTCCGCGGCCGCCGCCGCCGCCGCCTTGTTCTA
85	9	MKAM_09_085	7558979	CCAGAACAACCAAGTGAAACCGCGCAAACCCTTGCTCCGATCCCCCTCTC	C/A	TCGGTCTCCTCGACGGAAGTAGTAGAGCAGGGGCCGAGGCCATGTGGCCC
86	9	MKAM_09_086	16482063	CGCTGTCCCCGGCTCCGAGGCCCTCGTAGGGCCCTTCCTCCTCGATGACG	C/T	TGCACTCGGGCCAGCCCTTGTCGTTGAGCACCTTGCGCCCGCCGCCGCCG
87	9	MKAM_09_087	27077769	TGGTCTCGGAAACATGACCTTTAATTGATTCAGAATCGATTGGCACCCAG	G/T	GGGGCTGGCGCCTTCCTATACCTTTTGATTAACTTCTCAAAAGTTGCTCA
88	9	MKAM_09_088	84132237	GGATGTGGATGGGGATCCCTTTCACTGTACATTGCAAAGAAATATAGGAA	C/T	TGCAGTGTAACAGGGATATGCAACTCTACTACACAGAAGGCTTTTATAGA
89	9	MKAM_09_089	114520300	ACTTCCTTGGTGCTCATCTTCCCACGGAACATAGCAGATGCCGTGAGGTA	G/C	CGGCCATGACGAGGGTCAGCAGCACACATCATGTTCTTGGAGTCCCACAT
90	9	MKAM_09_090	138540382	CGAAAGCTTCCGCCTGAGCCCGGGCATCGACCGCGACCGCGCCAGGGAGC	G/C	CGCCGCCGACAGCGCGCGCCGCGCCTCCTCGGCCGACACCTTGCCCCGCG
91	10	MKAM_10_091	705143	TATGGGGTGTGGGCTTCCTGCAGCTGAATGTAGGCGGATTTTAAAGAGGA	T/A	ATGTTGTTGAATATCCTCCCGATCACAGTGTCCATTGAGTCCCCGTTCTG
92	10	MKAM_10_092	4296962	TCGAAGTTGATGGGCAGCAAGGTGGAGGAGGCTTCTTGGCCCTGATGCGG	C/T	GTGAGCACGACAGTCCCGTTCTCCTCGAGGGAGATGGGGGTTTCACTCTT
93	10	MKAM_10_093	5605590	TCTTGCTTGCCAGGTCGTGTGGACAACGTCTACGGGGACCGCAACCTCAT	C/G	TGCACGCTGCAGCAGGCGACCCAGGTGGCCGAGGAAGCCGCGGCCGCAAC
94	10	MKAM_10_094	9165482	AACGCAGCCAGCGCCTTGGCAGCCCTGTTAGTCACAATGTCACCTCTGAG	T/A	CCATCAACGTTCAACTCAGAGCACACCTTGGATATCTTGACACGGAGGCC
95	10	MKAM_10_095	16002883	ACTTTTTTGCCGACCACTACAACAGCTATAAGAGGGAGGCAGCCTGGTTC	G/T	TCTCTTTAATAGCCTCTTGGACAGCCTTCAGGAGCGACGGCATCAACTCC
96	10	MKAM_10_096	25214315	GACAACGTGCCCTGCTCCCGCCGCGGCGCCAGCTACTACAACTGCCGCCC	G/C	GGCGGCCAGGCCAACCCCTACCACCGCGGCTGCTCCCGCATCACCCGCTG
97	10	MKAM_10_097	62305815	GGGTGTTAGCAATGTTGGAAAATTTAATGAGGCCCCAAATGGAAGTTATA	C/T	AATAGATAGTTCCGAGCAGTTTCAGAATGCACTGGATTCACAACTGTTCC
98	10	MKAM_10_098	126997431	AGAGAGACGTCGCGTACGGTGGGGAAGCAGCGGACGCCGAGGCACCGCGG	A/C	GGCGGCGTGATCTCGACGACCTTGAAGAGGTGCTTGTGCTCCTTGCCGTC
99	10	MKAM_10_099	142864756	TGTGACAGTAGATTTCTTTTAAATTTTAGCTCAAAGAAATCTGGCAAGGG	T/A	AAGAAGCCAGGCAAGGGTGGCAATCGATTTTGGAAGAGCATTGGCCTTGG
100	10	MKAM_10_100	149642241	AACTTTTTAGCCTGGTAGGCGTAGTAGTCCAAGGTCATCTCAGGATCATG	T/G	TCTTCTTCATCCTCCTCCTCCCCCCTTGCCTTCCTATCCCACGACGCCCT
