# Supplementary material for: Genome-Wide Development and Validation of Cost-Effective KASP Marker Assays for Genetic Dissection of Heat Stress Tolerance in Maize
Source: Int J Mol Sci. 2020 Oct 6;21(19):7386. doi: 10.3390/ijms21197386 (PMC7582619; doi:10.3390/ijms21197386)
Supplement: Supplementary file 1 [file ijms-21-07386-s001.zip › SupplementaryData/supportingdataS2.xlsx]

## Sheet: SupportingData_S2
Supporting data S2: List of KASP primer sequences (two forward and one reverse) designed for LM11 and CML25 alleles.
KASP assay marker name	Primer_AlleleX (5'-3')	Primer_AlleleY (5'-3')	Primer_Common (5'-3')	AlleleX (LM11)	AlleleY (CML25)
MKAM_01_001	TGGGAACGGGACATGTGAGT	CTTGGGAACGGGACATGTGAGA	GCGCTCTGTGTGTGTGGGTGTA	A	T
MKAM_01_002	GCACATTTCAGCGCTGCAC	GCTGCACATTTCAGCGCTGCAT	ATGAAACTTAATGACTGCCGAAGCACAAT	G	A
MKAM_01_003	CCCTCGTTCTGCAGGATGTAG	CCCTCGTTCTGCAGGATGTAC	GGCGGACGCGGGGCTGAA	G	C
MKAM_01_004	GTCCCGCAGTAGTCGCAGGT	CCCGCAGTAGTCGCAGGC	CGAGGCGGAGGCCGGCAA	A	G
MKAM_01_005	CGTGGGCAGCCACGGTGAT	GTGGGCAGCCACGGTGAC	CGCCGAGCGGTCCGTCGAA	T	C
MKAM_01_006	CAGGGGAATTCCACTCACTAGATTA	AGGGGAATTCCACTCACTAGATTG	TCAGCCGTTGCCCGTGGCATTT	A	G
MKAM_01_007	GTAGGAAGACTCTGGACACACC	TGTAGGAAGACTCTGGACACACA	CAGGTTGCTGAAGTAGCGGTTGAA	C	A
MKAM_01_008	GAAAGGCGCAGCTTGACGAAG	GGAAAGGCGCAGCTTGACGAAA	CTGTGGTGGGAGGCCGGCAA	C	T
MKAM_01_009	AAGTCGGAGATCTCGAACTCGC	GAAGTCGGAGATCTCGAACTCGT	GCTGGTGGCCTTCTCCCTCAA	G	A
MKAM_01_010	AAGATCTGATTATGCTCTCATGGTCT	AGATCTGATTATGCTCTCATGGTCG	GAATATTGTTGGGTCCAACCATACAACAA	A	C
MKAM_02_011	CGGGCGGTGGGGGATCTA	CGGGCGGTGGGGGATCTG	GCGACCTCCTCCCGCGAGA	T	C
MKAM_02_012	CTACAACATCGGCCATCAGATTAATT	CTACAACATCGGCCATCAGATTAATG	ACCACCAGTGGAAGCAGCATTACTT	T	G
MKAM_02_013	CCGCGCGGCGGGCGAAT	CCGCGCGGCGGGCGAAC	CAGCATCCGCCGCCACCCT	A	G
MKAM_02_014	CCTGTCCAGATATACTGCTAACC	GCCTGTCCAGATATACTGCTAACT	CAAGCTCGCCATCAATGGAGTGAAT	C	T
MKAM_02_016	GGCAACAGCCTCATCAGGATTG	GGCAACAGCCTCATCAGGATTC	TCTCAGATATTCAATAAGCCACCAAGCAA	G	C
MKAM_02_017	GTGCTTCACCCTGAACTTCCAC	AAGTGCTTCACCCTGAACTTCCAA	AGTTTGTGTCCTTCGACGCTGTCAA	G	T
MKAM_02_019	CCCAGGGAACGGAGCAGG	CCCCAGGGAACGGAGCAGA	CGCCGCAGATGCCGATGCAATT	G	A
MKAM_02_020	CCTCCAAGGCCACCGGC	GTCCTCCAAGGCCACCGGA	GTGCGGCGCTCCTCGCGTT	G	T
MKAM_03_021	GACAGCGTCCGCAGCGCT	GACAGCGTCCGCAGCGCC	TGGCGCTGCCGGTGGCGAA	T	C
MKAM_03_022	ATGTTGGTGAACACCGTGCCC	CATGTTGGTGAACACCGTGCCT	CGCTGGCCGTGGGGCACAT	C	T
MKAM_03_023	GACGCCGCGCCACACCC	CGACGCCGCGCCACACCT	GAACCGCTGGTCGTCGAGGTT	C	T
MKAM_03_024	CACCCGCTTGCTTTGAATCCCT	ACCCGCTTGCTTTGAATCCCC	TCGCGATGGCGGAGCAGAAGAA	A	G
MKAM_03_025	CAGGTGACAAATGTGATTTCAAGCC	CAGGTGACAAATGTGATTTCAAGCT	TCATCCTGTGGCTCTGGAAGGAAA	G	A
MKAM_03_026	CCCAAGAAGCAGTTTCTTGACTCT	CCAAGAAGCAGTTTCTTGACTCG	CCGTTGGCGGCCTTCGCCTT	A	C
MKAM_03_027	GACACGGCGGCGCAGCAA	GACACGGCGGCGCAGCAG	CGCACACCTGAAAGCAATGGAGAT	A	G
MKAM_03_028	ACGCATCTGTCTGAGTTGTGCC	CACGCATCTGTCTGAGTTGTGCT	CCTTGGAAGCACACCCAAGCAATAA	G	A
MKAM_03_029	GCCATGTCGAACCTGACCACA	GCCATGTCGAACCTGACCACG	AGGGAGGCGGAGCGGGGTT	A	G
MKAM_03_030	GGCCGTCAAGTACGTGGACG	AAGGCCGTCAAGTACGTGGACT	GCCCTGGGGCACGGCGAA	G	T
MKAM_04_031	ACTGACCCCAAGGCCGGC	CACTGACCCCAAGGCCGGT	TCCTGGCGGTAGGGTCGAAGTT	C	T
MKAM_04_032	GTGTCCTTCACCTCGGGACAA	GTGTCCTTCACCTCGGGACAG	TTGGGTGTAAAATATGGGTGTGGTGTTT	A	G
MKAM_04_033	GCCCACGGGGCTCAG	GCTGCCCACGGGGCTCAA	GGGCATGAAGAACAGGAAGGGCTA	C	T
MKAM_04_034	TCTCGACCCTCTGCCG	CTGCTTCTCGACCCTCTGCCA	GGTAGCAGGAAGGCGACGGTAA	G	A
MKAM_04_035	CCCGGGCTTCGCAGAGTCA	CCCGGGCTTCGCAGAGTCT	GTCCGGTGGCAATGCTTATGTGATT	T	A
MKAM_04_036	ACCATCTTGTCTTGCTTGATTGCG	CACCATCTTGTCTTGCTTGATTGCT	TCTTCCGGCCGGCCGCGAA	G	T
MKAM_04_037	GGTTATCCTCCCACAGTACGTG	CGGTTATCCTCCCACAGTACGTT	ATAGGCACCGAACCCTTGAGAACAA	G	T
MKAM_04_038	GTGCGCGACCACGAGCACT	GCGCGACCACGAGCACC	GATTTTGGCGCACCGGGGCAA	A	G
MKAM_04_039	GTGGGGTCCGCCCGGG	GTGGGGTCCGCCCGGC	CTTCATCAAGCCCCGCTCCACAT	G	C
MKAM_04_040	CAGCTGCCAGGATGCTGTGC	GCAGCTGCCAGGATGCTGTGT	GTCCCCTGGGGTTCAATACTATGAT	G	A
MKAM_05_041	GCGGCTGCGTGGACAGGAAA	CGGCTGCGTGGACAGGAAG	AGAAGCTGGACTGGGCCGACAT	A	G
MKAM_05_043	GGTGATGATGGTGAATTTGATGAGC	GGTGATGATGGTGAATTTGATGAGG	CGCTAATGATCCAGGGCTACAAGAA	G	C
MKAM_05_044	ATTAGGTGGGCAACCACGGAGT	AGGTGGGCAACCACGGAGC	ACGGCCCGCTGCTCCCCTT	T	C
MKAM_05_045	ACCGTGCCTATCAGTCGATCTC	CACCGTGCCTATCAGTCGATCTT	GATGAGTAATGTACTTCTTAGCCGCAAT	G	A
MKAM_05_046	ACACATACACCTCTTCTACTGCTCA	ACATACACCTCTTCTACTGCTCG	TTGAGGGCGAGCTCCTCGCATT	A	G
MKAM_05_047	TCATAACGGCATAACCATAGCTAG	CTTCATAACGGCATAACCATAGCTAC	GCTGCTGTAAGCCTGTAATGGTGAA	C	G
MKAM_05_048	CAGCTGCCCCTCCTCCTCTT	AGCTGCCCCTCCTCCTCTC	TCGAATCGTCGGAGGAGCGGAA	T	C
MKAM_05_049	GTGCACGAGATCGGCCACCTA	GCACGAGATCGGCCACCTC	GAGGAGTGGCCGAGCCCCA	T	G
MKAM_05_050	GTGGAGGAGGACAGGGACC	GTGGAGGAGGACAGGGACG	CGAGCTGCTGCTCACGCACAA	C	G
MKAM_06_051	ATCTGGGTCTCAGTCTGCTGC	ATCTGGGTCTCAGTCTGCTGT	GAATAAACGAATACGGGCGGGACAA	G	A
MKAM_06_052	GTTGACTTATACCAGCTCCCTCC	GTTGACTTATACCAGCTCCCTCA	CAACAAAAGAATGATGATGCTGGAAAACAA	C	A
MKAM_06_053	CAGATATCGTGCTATTACTAGTGCG	GCAGATATCGTGCTATTACTAGTGCA	CGCCCCAACAGCACCTCGATAA	G	A
MKAM_06_055	CCTCTTTTCTGCATCTGATGTCTTG	GCCTCTTTTCTGCATCTGATGTCTTT	ACGATGCACTGACAACTGGAAGCAT	G	T
MKAM_06_056	GCAGGCTCCGCGCCGTCT	CAGGCTCCGCGCCGTCC	ACGACGGCGCGGAGCCCAT	T	C
MKAM_06_057	GCGGGGCGGACCAGGTC	GCGGGGCGGACCAGGTG	CGCCCGACGGGTCTGGGAT	C	G
MKAM_06_058	ACCAAATAGTTTTGGAACTCTATCCTG	AAAACCAAATAGTTTTGGAACTCTATCCTA	CCATATGGCATCATTTATTTGGGAACGTT	C	T
MKAM_06_059	GCAAAAGCCCAAGACACGCCAT	CAAAAGCCCAAGACACGCCAC	CTGTCCTGAGGGATCCACCTGTT	A	G
MKAM_06_060	GTTGACGGCGCCGGCGTA	GTTGACGGCGCCGGCGTT	GCTGGTGGTGGTGCTCCTTCTA	A	T
MKAM_07_061	CGAGGCGGCAGCCGAGG	GCGAGGCGGCAGCCGAGA	CCACGGCCGGTGCCTCCT	G	A
MKAM_07_062	CCTGCCCAAGAAGACCGCT	CCTGCCCAAGAAGACCGCG	CCTCCTTGGCCGCCGCCTT	T	G
MKAM_07_063	CGTGACACCTCACCCACTCGT	GTGACACCTCACCCACTCGC	ATCCATGAACTGGTGGTCAGGGAA	T	C
MKAM_07_064	CCGTGGCAGCCTGCGGCT	CGTGGCAGCCTGCGGCG	GTTGGCCGCACGCAAGGGAAAA	A	C
MKAM_07_066	GCGGCTGCGTAGGCACA	GCGGCTGCGTAGGCACC	TGCGAGGGCCGCAGCAGGA	T	G
MKAM_07_067	GTAGCCATTCAGGACCAACAA	CTGTAGCCATTCAGGACCAACAG	GCAGGTCCCTGATAGCTGCGTA	T	C
MKAM_07_068	CGGCTCCACGGAGCAGTAC	CCGGCTCCACGGAGCAGTAT	GGCAGGGCTGGCGCTCCAT	C	T
MKAM_07_069	CAGTCGACTTGCTCCTGGACATA	AGTCGACTTGCTCCTGGACATG	CAAGCTGACTTCTGCACCTCATCAT	T	C
MKAM_07_070	GACTGGCGCTGCATGTACTTG	CGACTGGCGCTGCATGTACTTA	CAGCGCTCGCTCCGGCTCTT	C	T
MKAM_08_071	ACTAGTGCGCTGGATGCTGAG	GACTAGTGCGCTGGATGCTGAA	TGTCCAGTGCGTCCTGGACGAT	G	A
MKAM_08_072	CGGATAGGTAGGCTGCGGAG	CGGATAGGTAGGCTGCGGAC	AGAGGCAGTGGCTTGGCACCTT	C	G
MKAM_08_073	CATAGTCTCAGTGCATAGAAAAATCAG	AAACATAGTCTCAGTGCATAGAAAAATCAT	GATGATGCTAAACTGAATAAGCACATCAAT	C	A
MKAM_08_074	GGGCAGGCTGGGAATGAGTTT	GGGCAGGCTGGGAATGAGTTC	TGTGCCGCTGTGGCGCTCATAT	T	C
MKAM_08_075	AACTCGTCCATGATTTCTGTTCATAGT	CTCGTCCATGATTTCTGTTCATAGC	GTTGCTTTTGTTGCACTGAGAAAATCCTT	T	C
MKAM_08_076	GTGCGAATACTTCCTACCATGTGAA	GTGCGAATACTTCCTACCATGTGAT	AAATTGAGTCTTGCCAAATTCACCAGCTA	A	T
MKAM_08_077	ATTTGCCATCTCCACCGTTGAACAA	GCCATCTCCACCGTTGAACAC	TTCTGAACATCAGCCCAGAGGGTAA	T	G
MKAM_08_078	CCGAGCTGCGGGACTCT	CCGAGCTGCGGGACTCC	GGAAGAACGAACCTGAGGGTGAAA	A	G
MKAM_08_079	GTAATGTCGACCGGACCACCA	GTAATGTCGACCGGACCACCG	ACTCCCGATAGTCGCTACCAAGAA	T	C
MKAM_08_080	GCCGGCGGCCGCATCAC	GCCGGCGGCCGCATCAG	CTTCTACGACCTCTTCGCCGCT	C	G
MKAM_09_082	GCAGGGGCCGTCCCGTG	GCAGGGGCCGTCCCGTC	GGAACGCCAGGTGCCCCGT	G	C
MKAM_09_083	CCTCGCCAAGGACACCACAA	CCTCGCCAAGGACACCACAG	CGCACATAGGCGCCGTGGAT	A	G
MKAM_09_084	CGAACGAGATCCACGACCTT	CGAACGAGATCCACGACCTG	AGCCGCCCTGCACGGTGGA	T	G
MKAM_09_085	TCCGTCGAGGAGACCGAG	ACTTCCGTCGAGGAGACCGAT	CGCGCAAACCCTTGCTCCGAT	C	A
MKAM_09_086	CCCTTCCTCCTCGATGACGC	GCCCTTCCTCCTCGATGACGT	GGCGCAAGGTGCTCAACGACAA	C	T
MKAM_09_087	CAGAATCGATTGGCACCCAGG	CAGAATCGATTGGCACCCAGT	TTAATCAAAAGGTATAGGAAGGCGCCA	G	T
MKAM_09_088	TGCATATCCCTGTTACACTGCAG	GTTGCATATCCCTGTTACACTGCAA	GATCCCTTTCACTGTACATTGCAAAGAAA	C	T
MKAM_09_089	CATAGCAGATGCCGTGAGGTAG	CATAGCAGATGCCGTGAGGTAC	GTGTGCTGCTGACCCTCGTCAT	G	C
MKAM_09_090	GACCGCGCCAGGGAGCG	GACCGCGCCAGGGAGCC	GGCAAGGTGTCGGCCGAGGA	G	C
MKAM_10_091	GAATGTAGGCGGATTTTAAAGAGGAT	GAATGTAGGCGGATTTTAAAGAGGAA	GACACTGTGATCGGGAGGATATTCAA	T	A
MKAM_10_092	CGGGACTGTCGTGCTCACG	AACGGGACTGTCGTGCTCACA	GAGGAGGCTTCTTGGCCCTGAT	C	T
MKAM_10_093	GCCTGCTGCAGCGTGCAG	GCCTGCTGCAGCGTGCAC	TCTACGGGGACCGCAACCTCAT	C	G
MKAM_10_094	GTTAGTCACAATGTCACCTCTGAGT	GTTAGTCACAATGTCACCTCTGAGA	GGTGTGCTCTGAGTTGAACGTTGAT	T	A
MKAM_10_095	GTCCAAGAGGCTATTAAAGAGAC	GCTGTCCAAGAGGCTATTAAAGAGAA	CTATAAGAGGGAGGCAGCCTGGTT	G	T
MKAM_10_096	GGTTGGCCTGGCCGCCC	GGTTGGCCTGGCCGCCG	GCCGCGGCGCCAGCTACTA	G	C
MKAM_10_097	ATGAGGCCCCAAATGGAAGTTATAC	AATGAGGCCCCAAATGGAAGTTATAT	CATTCTGAAACTGCTCGGAACTATCTATT	C	T
MKAM_10_100	GGGAGGAGGAGGATGAAGAAGAA	GGAGGAGGAGGATGAAGAAGAC	GTAGTCCAAGGTCATCTCAGGATCAT	T	G
